# Supplementary material for: Development of an In-Line Enzyme Reactor Integrated into a Capillary Electrophoresis System
Source: Molecules. 2021 Sep 29;26(19):5902. doi: 10.3390/molecules26195902 (PMC8513095; doi:10.3390/molecules26195902)
Supplement: Supplementary file 1 [file molecules-26-05902-s001.zip]

Archive with 1 entries (1 files):
- molecules-1393930-supplementary.pdf
